# Supplementary material for: Effects of inter-twin vascular anastomoses of monochorionic twins with selective intrauterine growth restriction on the contents of placental mitochondria DNA
Source: BMC Pregnancy Childbirth. 2018 Mar 24;18:74. doi: 10.1186/s12884-018-1702-8 (PMC5866522; doi:10.1186/s12884-018-1702-8)
Supplement: Supplementary file 1 — Placenta mitochondria data. Code: experiment code of patients. Quintero stage: Quintero stage of TTTS cases. Group: groups of cases (Group 1: TTTS with sIUGR, Group 2: TTTS without sIUGR, Group 3: No TTTS with sIUGR, Group 4: No TTTS without sIUGR. GAD: gestational age at delivery. Birth weight (small): birth weight of smaller or sIUGR fetus. Birth weight (large): birth weight of larger of AGA fetus. Fold change: The placenta mtDNA fold change: was defined as (placental mtDNA content of the sIUGR or smaller fetus) / (placental mtDNA content of the AGA or larger fetus). (XLSX 16 kb) [file 12884_2018_1702_MOESM1_ESM.xlsx]

## Sheet: Raw data for Table 1 & Fig 2
code	maternal age at delivery	Quintero stage	group	GA (week)	birth weight (small)	birth weight (large)	placenta weight of sIUGR(smaller) twin	placenta weight of AGA(larger) twin
14	30.36		3	34.71	1910	2300	320	440
15	30.63		3	34.71	1680	2370	400	400
16	28.76		4	34.43	2160	2260	130	560
26	30.65		3	34.43	1130	1750	320	330
27	29.22		4	35.43	2030	2055	130	435
28	31.33		4	36.43	2270	2335	170	400
29	29.92		4	28.86	1225	1290	90	350
30	33.2		4	38.86	2335	2600	190	360
31	33.46		3	34.14	1615	2165	350	440
32	29.2		4	35.86	2075	2280	85	460
33	29.77		4	36.86	2048	2170	120	150
35	26.65		4	37.43	2350	2410	130	250
36	32.78		3	31.14	1170	1650	280	295
37	30.59		3	34.14	2025	2545	320	330
38	34.85		4	33.71	2300	2500	250	540
39	31.8		3	38	1675	2290	350	560
40	27.1		4	37.14	1960	1960	380	380
41	25.98		4	30.29	1320	1415	320	330
42	28.71		3	34.14	1155	2000	320	350
43	30.73		3	36.43	2325	3045	250	270
44	32.4	3	2	35.43	2300	2500	260	280
45	31.08	2	2	34	2505	2610	250	280
46	23.99		4	37	2635	2980	410	450
47	31.09		3	33.14	1420	1980	250	380
48	38.17	2	2	35.43	2260	2305	300	260
49	33.77	3	2	34.29	1635	1940	190	210
50	25.34		3	27.29	463	935	170	380
51	24.84	4	1	29	695	1150	310	320
52	28.99		3	32.43	900	1625	150	375
53	32.59		3	35.86	1640	2460	370	490
54	31.43		3	36.86	1205	2450	60	250
55	33.69	2	2	35.71	2160	2260	350	360
56	38.58		4	37.43	2630	2850	430	470
57	41.26		4	33.71	2035	2250	230	270
58	32.82	3	1	39.29	1330	1870	360	280
59	29.62		3	31.29	1045	1530	100	500
60	30.7	2	2	35.29	1970	2105	450	470
62	28.4		3	36.43	1865	2610	380	470
63	21.49		4	37	1770	2155	310	350
65	29.2		3	28.86	538	1410	250	350
66	32.32	3	1	31.71	1315	1945	240	450
67	33.98	3	1	32.14	1285	1720	195	240
68	31.26		4	36.86	2410	2440	450	450
69	26.77		3	35.57	1790	2475	200	350
70	29.51		4	38.43	2110	2140	220	250
71	29.47		3	31.71	820	1515	210	480
72	28.8	3	1	35.57	1520	2445	360	445
73	34.7	2	2	36.14	2185	2205	290	310
74	30.86		4	36.43	2145	2195	150	260
75	38.37	1	1	33.14	1055	2065	340	350
76	38.37	1	1	33.14	1055	2165	330	350
77	30.78	2	2	36.71	2065	2230	330	425
78	32.81		4	38.14	2530	2655	175	350
79	35.88		4	37	2405	2525	280	600
80	29.42		3	33.86	848	1785	140	270
81	35.31		3	31.86	810	1650	130	450
82	38.65		4	36.14	2340	2430	180	430
83	34.45		4	33.71	2045	2050	130	250
84	31.23		4	36.71	2495	2640	150	250
85	27.86		3	34.71	1840	2405	300	450
86	29.72		3	31.29	750	1210	255	625
87	25.99		4	37.29	2325	2330	175	350
88	30.46		3	28.14	778	1110	200	350
89	32.55		3	33.86	1370	1715	150	550
90	29.43		3	34.57	1560	2395	240	320

## Sheet: Raw data for Fig 1
code	group	delta Ct (small twin)	delta Ct (large twin)	fold change (FC*)
51	1	-9.52	-9.44	0.95
58	1	-8.2	-8.95	1.7
66	1	-6.99	-7.93	1.92		FC*= 2^[delta Ct (small twin) - delta Ct (large twin)]
67	1	-9.6	-9.8	1.11
72	1	-6.92	-8.65	3.34
75	1	-6.96	-6.8	0.9
76	1	-8.5	-8.7	1.1
44	2	-7.16	-7.13	0.97
45	2	-9.07	-7.6	0.36
48	2	-7.01	-7.58	1.49
49	2	-8.59	-8.52	0.95
55	2	-9.8	-10.3	1.43
60	2	-7.76	-8.19	1.34
73	2	-9.38	-9.94	1.47
77	2	-9.5	-8.6	0.5
14	3	-10.7	-10	0.63
15	3	-10.5	-9	0.4
26	3	-9.1	-9.6	1.43
31	3	-9.3	-8.6	0.6
36	3	-9.1	-9.2	1.1
37	3	-9.1	-9.3	1.11
39	3	-8.5	-8.9	1.3
42	3	-8.65	-7.69	0.52
43	3	-8.97	-9.82	1.81
47	3	-10.7	-9.8	0.5
50	3	-9.45	-10.66	2.33
52	3	-10.7	-9.5	0.4
53	3	-7.67	-6.97	0.63
54	3	-8.63	-7.67	0.52
59	3	-9.6	-10.1	1.4
62	3	-9.8	-9.3	0.7
65	3	-10.3	-9.6	0.6
69	3	-8.9	-10.1	2.3
71	3	-10.5	-9.2	0.4
80	3	-10.7	-9	0.3
81	3	-9.7	-9.6	0.9
85	3	-9.2	-8.5	0.6
86	3	-10.5	-9.1	0.4
88	3	-10.2	-7.6	0.2
89	3	-10.4	-8.7	0.3
90	3	-10	-9.8	0.91
16	4	-10.1	-9.3	0.59
27	4	-8.12	-8.17	1.01
28	4	-7.4	-7.31	0.94
29	4	-7.23	-8.23	2
30	4	-10.02	-8	0.25
32	4	-7.42	-7.19	0.56
33	4	-8.73	-8.73	1
35	4	-8.56	-7.8	0.62
38	4	-7.21	-7.53	1.26
40	4	-8.5	-9.1	1.43
41	4	-9.7	-8.9	0.6
46	4	-8.9	-9.9	2
56	4	-9.8	-9.5	0.77
57	4	-8.7	-9.9	2.5
63	4	-8.8	-9.2	1.3
68	4	-9.2	-9.8	1.67
70	4	-8.5	-8.8	1.25
74	4	-9.2	-9	0.9
78	4	-7.18	-6.47	0.61
79	4	-7.11	-6.96	0.89
82	4	-6.98	-7.38	1.33
83	4	-9.6	-11	2.5
84	4	-8.49	-9.41	1.89
87	4	-10.2	-10.9	1.6
